# Supplementary material for: Lead Optimization of Benzoxazolone Carboxamides as Orally Bioavailable and CNS Penetrant Acid Ceramidase Inhibitors
Source: J Med Chem. 2020 Mar 16;63(7):3634–64. doi: 10.1021/acs.jmedchem.9b02004 (PMC7997574; doi:10.1021/acs.jmedchem.9b02004)
Supplement: Supplementary file 2 — jm9b02004_si_002.csv [file jm9b02004_si_002.csv]

Compound_ID	SMILES	hAC, IC50 (microM)
2d	Fc1ccc(cc1)c2ccc3N(C(=O)NCCOCc4ccccc4)C(=O)Oc3c2	4.70±6.04
2e	CCCCCNC(=O)N1C(=O)Oc2cc(ccc12)c3ccc(F)cc3	0.060±0.023
2f	CCOCCNC(=O)N1C(=O)Oc2cc(ccc12)c3ccc(F)cc3	2.3
2g	COCCCNC(=O)N1C(=O)Oc2cc(ccc12)c3ccc(F)cc3	2.60±0.176
8a	O=C(NCCCCc1ccccc1)N2C(=O)Oc3ccncc23	0.006±0.001
8b	O=C(NCCCCc1ccccc1)N2C(=O)Oc3cnccc23	0.003±0.0002
8c	O=C(NCCCCc1ccccc1)N2C(=O)C(=O)c3ccccc23	not active up to 10microM
8d	O=C(NCCCCc1ccccc1)N2C(=O)Cc3ccccc23	not active up to 10microM
12b	Cl.O=C(NCCCCc1ccccc1)N2C(=O)OC3=C2CNCC3	0.247±0.156
12c	Cl.CN1CCC2=C(C1)N(C(=O)NCCCCc3ccccc3)C(=O)O2	0.516±0.165
12d	O=C(NCCCCc1ccccc1)N2C(=O)OC3=C2CN(Cc4ccccc4)CC3	0.436±0.073
12e	CC(=O)N1CCC2=C(C1)N(C(=O)NCCCCc3ccccc3)C(=O)O2	0.293±0.107
17b	Cl.O=C(NCCCCc1ccccc1)N2C(=O)OC3=C2CCNC3	0.341±0.012
22a	O=C(NCCCCc1ccccc1)N2C(=O)Oc3cc(ccc23)C4CCCCC4	0.089±0.054
22b	O=C(NCCCCc1ccccc1)N2C(=O)Oc3cc(ccc23)C4CCOCC4	0.068±0.022
22d	Cl.O=C(NCCCCc1ccccc1)N2C(=O)Oc3cc(ccc23)C4CCNCC4	0.134±0.014
22e	CN1CCC(CC1)c2ccc3N(C(=O)NCCCCc4ccccc4)C(=O)Oc3c2	0.129±0.008
22f	CCN1CCC(CC1)c2ccc3N(C(=O)NCCCCc4ccccc4)C(=O)Oc3c2	0.092±0.043
22g	CC(C)N1CCC(CC1)c2ccc3N(C(=O)NCCCCc4ccccc4)C(=O)Oc3c2	0.094±0.042
22h	CC(C)CN1CCC(CC1)c2ccc3N(C(=O)NCCCCc4ccccc4)C(=O)Oc3c2	0.120±0.030
22i	CC(=O)N1CCC(CC1)c2ccc3N(C(=O)NCCCCc4ccccc4)C(=O)Oc3c2	0.064±0.029
22j	CN1CCC(CC1)c2ccc3N(C(=O)NCCOCc4ccccc4)C(=O)Oc3c2	0.215±0.013
22k	CCCCCNC(=O)N1C(=O)Oc2cc(ccc12)C3CCN(C)CC3	0.396±0.075
22l	CCOCCNC(=O)N1C(=O)Oc2cc(ccc12)C3CCN(C)CC3	1.049±0.312
22m	CC(C)CNC(=O)N1C(=O)Oc2cc(ccc12)C3CCN(C)CC3	0.166±0.089
22n	CCC(C)NC(=O)N1C(=O)Oc2cc(ccc12)C3CCN(C)CC3	2.095±0.019
22o	CN1CCC(CC1)c2ccc3N(C(=O)NCCCCc4ccc(F)cc4)C(=O)Oc3c2	0.094±0.03
22p	CN1CCC(CC1)c2cc3OC(=O)N(C(=O)NCCCCc4ccccc4)c3cc2F	0.024±0.002
22q	CN1CCC(CC1=O)c2ccc3N(C(=O)NCCCCc4ccccc4)C(=O)Oc3c2	0.105±0.055
22r	FC(F)CN1CCC(CC1)c2ccc3N(C(=O)NCCCCc4ccccc4)C(=O)Oc3c2	0.095±0.03
23a	Cl.O=C(NCCCCc1ccccc1)N2C(=O)Oc3cc(ccc23)[NH+]4CCCCC4	0.080±0.017
23b	O=C(NCCCCc1ccccc1)N2C(=O)Oc3cc(ccc23)N4CCOCC4	0.192±0.087
23c	O=C(NCCCCc1ccccc1)N2C(=O)Oc3cc(ccc23)N4CCS(=O)(=O)CC4	0.160±0.014
23e	Cl.O=C(NCCCCc1ccccc1)N2C(=O)Oc3cc(ccc23)N4CCNCC4	0.363±0.180
23f	CN1CCN(CC1)c2ccc3N(C(=O)NCCCCc4ccccc4)C(=O)Oc3c2	0.116±0.069
23g	CCN1CCN(CC1)c2ccc3N(C(=O)NCCCCc4ccccc4)C(=O)Oc3c2	0.056±0.006
23h	CC(C)N1CCN(CC1)c2ccc3N(C(=O)NCCCCc4ccccc4)C(=O)Oc3c2	0.211±0.065
23i	CC(C)CN1CCN(CC1)c2ccc3N(C(=O)NCCCCc4ccccc4)C(=O)Oc3c2	0.127±0.037
23j	CN1CCN(CC1=O)c2ccc3N(C(=O)NCCCCc4ccccc4)C(=O)Oc3c2	0.092±0.026
23k	CN1CCN(C(=O)C1)c2ccc3N(C(=O)NCCCCc4ccccc4)C(=O)Oc3c2	0.052±0.040
24c	CC(C)CNC(=O)N1C(=O)Oc2ccc(cc12)C3CCN(C)CC3	0.295±0.060
25	CC(C)CNC(=O)N1C(=O)Oc2c(cccc12)C3CCN(C)CC3	0.535±0.073
26	CC(C)CNC(=O)N1C(=O)Oc2cc(ccc12)C3CCCCN3C	1.19±0.435
27	CC(C)CNC(=O)N1C(=O)Oc2cc(ccc12)C3CCCN(C)C3	1.62±0.649
